# Supplementary material for: A Transgenic Mouse Model to Track MRC1-High Macrophages Using In Vivo Optical Imaging
Source: Int J Mol Sci. 2026 May 12;27(10):4305. doi: 10.3390/ijms27104305 (PMC13207300; doi:10.3390/ijms27104305)
Supplement: Supplementary file 1 [file ijms-27-04305-s001.zip]

Archive with 1 entries (1 files):
- ijms-4199365-supplementary.pdf
